# Supplementary material for: Integrating Transcriptomics, Proteomics, and Metabolomics to Investigate the Mechanism of Fetal Placental Overgrowth in Somatic Cell Nuclear Transfer Cattle
Source: Int J Mol Sci. 2024 Aug 29;25(17):9388. doi: 10.3390/ijms25179388 (PMC11395630; doi:10.3390/ijms25179388)
Supplement: Supplementary file 1 [file ijms-25-09388-s001.zip]

Archive with 1 entries (1 files):
- ijms-3157191-supplementary.pdf
